# Supplementary material for: The dynamics of centromere assembly and disassembly during quiescence
Source: J Cell Biol. 2026 Apr 9;225(6):e202509067. doi: 10.1083/jcb.202509067 (PMC13064892; doi:10.1083/jcb.202509067)
Supplement: Table S1 — shows antibody information and primer sequences used for qPCR. [file jcb_202509067_tables1.xlsx]

## Sheet: Sheet1
Antibodies
Primaries	company	dilution	Identifier	Animal	Additional Notes
CENP-T	Cheeseman Lab (Gascoigne et al., 2011)	1:2000 (IF), 1:2500 (WB)	NA	Rabbit polyclonal
CENP-L	Cheeseman Lab (McKinley et al., 2015)	1:1000 (IF)	NA	Rabbit polyclonal
CENP-K	Cheeseman Lab (McKinley et al., 2015)	1:2300 (IF)	NA	Rabbit polyclonal
CENP-O/P	Cheeseman Lab (McKinley et al., 2015)	1:300 (IF)	NA	Rabbit polyclonal	Recognizes both CENP-O and CENP-P proteins
CENP-C	Cheeseman Lab (Gascoigne et al., 2011)	1 to 5000 (IF), 1:16000 (WB)	NA	Rabbit polyclonal
β-actin (HRP conjugated)	Santa Cruz Biotechnology	1 to 5000 (WB)	sc-47778 HRP, Lot # G2523	mouse monoclonal
anti-mouse CENP-T	Cheeseman Lab (Dudka et al., 2025)	1:1000 (IF)	NA	Rabbit polyclonal
CENP-A	Invitrogen	1:1000 (IF)	MA1-20832, Lot#: XF3605183F	mouse monoclonal
Anti-centromere Antibodies (ACA)	Antibodies, Inc.	1 to 100 (IF)	CAT#: 15-234-0001	Human
CENP-H	Cheeseman Lab (Gascoigne et al., 2011)	1:1000 (WB)	NA	Rabbit polyclonal
PLK1	Santa Cruz Biotechnology	1:200 (IF)	sc-17783	mouse monoclonal
Cyclin B1	Cell signaling technology	1:1000 (WB)	Cat#: 4138	Rabbit polyclonal
GFP Booster	Proteintech	1:300 (IF)	gb2AF488	Nanobody
qPCR primer sequences
Gene	Forward	Reverse
CENPT	ggaagcccagagcaaagg	GCAGAAGAATAGCCCTGGG
CENPC	GCCACCTGTGGGAAGCAAG	GATGGACGCCTGGAAATTCTTCG
CENPN	GTCAGCGCCTGACCCAGAAG	GCCTGGGGAACACAGTACACAAAG
CENPI	CAGACCACGCTTTCAGCCTGG	CCCACTGCCATTTGCAAAGCATC
CENPO	GAAGAGCTGCAGAGCGTGCAG	CATGCTTTCACGCTGGCTCGC
CENPL	ggtcttcctgggggatttcagtc	ctaggagttgactctggtgcactg
CENPA	ccttaggcgcttcctcccatc	ctcttgccaggcggctgaag
CENPC Mouse	gttcgtcgggacaacttgtgc	gctccatcttagccttttcatggc
CENPT Mouse	catccttggctagctccttcaatc	ctgtcacctggaagagcagagg
CENPN Mouse	gctatgtgaggacaagcgtgc	ggtcgacatcttcacctggttcc
