# Supplementary material for: The dynamics of centromere assembly and disassembly during quiescence
Source: J Cell Biol. 2026 Apr 9;225(6):e202509067. doi: 10.1083/jcb.202509067 (PMC13064892; doi:10.1083/jcb.202509067)
Supplement: Table S2 — shows statistics and P values for all pairwise comparisons between conditions for all figures. [file jcb_202509067_tables2.xlsx]

## Sheet: Figure1
Figure	Comparison	p-value
1A	0 and 1	0.0036
	0 and 2	0.0028
	0 and 3	0.0003
	0 and 5	0.0011
	0 and 7	<0.0001
1C	0 and 1	0.1217
	0 and 2	0.0276
	0 and 3	0.0042
	0 and 5	0.0006
	0 and 7	<0.0001
1E	0 and 1	0.004
	0 and 2	0.0134
	0 and 3	0.0012
	0 and 5	0.0003
	0 and 7	<0.0001
1G	0 and 1	0.0624
	0 and 2	0.1254
	0 and 3	0.2785
	0 and 5	0.0008
	0 and 7	<0.0001
1I	0 and 1	0.0441
	0 and 2	0.003
	0 and 3	0.0104
	0 and 5	0.0033
	0 and 7	0.0007

## Sheet: SupplementaryFigure1
Figure	Comparison	p-value
S1B	cycling and quiescent	0.0015
S1D	0 and 1	0.5388
	0 and 2	0.8587
	0 and 3	0.9852
	0 and 5	0.9917
	0 and 7	0.0297
S1E	cycling and quiescent	0.0031
S1G	cycling and quiescent	0.0342

## Sheet: Figure 2
Figure	Comparison	p-value
2J	cycling and quiescent	0.0003

## Sheet: SupplementaryFigure2
Figure	Comparison	p-value
S2F	control and CENP-Ci	<0.0001
S2G	control and CENP-Ci	0.3528
S2H	control and CENP-Ci	0.0161

## Sheet: Figure3
Figure	Comparison	p-value
3C	cycling and quiescent	0.0054
	cycling and 12h release	0.0026
	quiescent and 12h release	0.543
3E	pre-mitosis and post-mitosis	0.0427
	pre-mitosis and cycling	0.0068
	post-mitosis and cycling	0.6628
3I	cycling G1 and quiescent	<0.0001
	cycling G1 and release G1	<0.0001
	quiescent and release G1	0.8675

## Sheet: Figure4
Figure	Comparison	p-value
4A	cycling and quiescent	<0.0001
	cycling and EdU negative	<0.0001
	cycling and EdU positive	0.0107
	quiescent and EdU negative	0.0442
	quiescent and EdU positive	0.031
	EdU negative and EdU positive	0.0348
4D	cycling and quiescent	<0.0001
	cycling and EdU negative	0.0028
	cycling and EdU positive	0.2742
	quiescent and EdU negative	0.2603
	quiescent and EdU positive	0.0428
	EdU negative and EdU positive	0.0424
4H	cycling and quiescent	<0.0001
	cycling and no palbociclib	0.7356
	cycling and palbociclib	0.0002
	quiescent and no palbociclib	0.0177
	quiescent and palbociclib	0.0878
	no palbociclib and palbociclib	0.0184
4I	cycling and quiescent	<0.0001
	cycling and no palbociclib	0.2818
	cycling and palbociclib	0.001
	quiescent and no palbociclib	0.0278
	quiescent and palbociclib	0.1902
	no palbociclib and palbociclib	0.0286
4K	cycling and quiescent	<0.0001
	cycling and no thymidine	0.1255
	cycling and thymidine	0.0013
	quiescent and no thymidine	0.0176
	quiescent and thymidine	0.0002
	no thymidine and thymidine	0.1546
4L	cycling and quiescent	<0.0001
	cycling and no thymidine	0.9845
	cycling and thymidine	0.1452
	quiescent and no thymidine	0.025
	quiescent and thymidine	0.0368
	no thymidine and thymidine	0.1301

## Sheet: SupplementaryFigure3
Figure	Comparison	p-value
S3A	0 and 1	0.1068
	0 and 2	0.0007
	0 and 3	0.0349
	0 and 5	<0.0001
	0 and cyc	0.0356
	cyc and 1	0.149
	cyc and 2	0.2335
	cyc and 3	0.9704
	cyc and 5	0.8129
S3B	0 and 1	0.0128
	0 and 2	0.002
	0 and 3	0.0284
	0 and 5	<0.0001
	0 and cyc	0.0193
	cyc and 1	0.0882
	cyc and 2	0.0664
	cyc and 3	0.3267
	cyc and 5	0.4568
S3C	0 and 1	0.0027
	0 and 2	0.0016
	0 and 3	<0.0001
	0 and 5	0.0001
	0 and cyc	0.0135
	cyc and 1	0.0532
	cyc and 2	0.6973
	cyc and 3	0.4618
	cyc and 5	0.2626
S3D	0 and 1	0.0501
	0 and 2	0.0037
	0 and 3	0.0031
	0 and 5	<0.0001
	0 and cyc	0.0315
	cyc and 1	0.0585
	cyc and 2	0.947
	cyc and 3	0.4119
	cyc and 5	0.4679
S3E	0 and 1	0.0658
	0 and 2	0.0924
	0 and 3	0.0189
	0 and 5	<0.0001
	0 and cyc	0.0034
	cyc and 1	0.0568
	cyc and 2	0.5668
	cyc and 3	0.2544
	cyc and 5	0.0634
S3F	0 and 1	0.0229
	0 and 2	0.2399
	0 and 3	0.3482
	0 and 5	0.0078
	0 and cyc	0.0339
	cyc and 1	0.26
	cyc and 2	0.88
	cyc and 3	0.6034
	cyc and 5	0.1178
S3I	cycling and quiescent	0.0003
	cycling and EdU negative	0.0079
	cycling and EdU positive	0.0188
	quiescent and EdU negative	<00001
	quiescent and EdU positive	0.0259
	EdU negative and EdU positive	0.221
S3M	cycling and quiescent	0.0046
	cycling and no palbociclib	0.1737
	cycling and palbociclib	0.0246
	quiescent and no palbociclib	0.0009
	quiescent and palbociclib	0.0056
	no palbociclib and palbociclib	0.0089
S3N	cycling and quiescent	0.0016
	cycling and no thymidine	0.7422
	cycling and thymidine	0.3507
	quiescent and no thymidine	0.0385
	quiescent and thymidine	0.0488
	no thymidine and thymidine	0.4888
S3P	control and thymidine	0.0261
S3Q	control and thymidine	0.0206
